# Supplementary material for: Exploring the molecular intersection for hypertension, hyperlipidemia and their comorbid conditions through multi-omics approaches
Source: Front Cardiovasc Med. 2025 Oct 7;12:1593688. doi: 10.3389/fcvm.2025.1593688 (PMC12537794; doi:10.3389/fcvm.2025.1593688)
Supplement: Supplementary file 1 [file Table1.csv]

Table S1. Correlation coefficients between key microbial species and previously identified key metabolites
Var1	Var2	r_value	p_value
Bacteroides fragilis CAG:558	Bacteroides fragilis CAG:558	1	NA
Lachnospiraceae bacterium 3-1	Bacteroides fragilis CAG:558	-0.301702082	0.105171084
Saccharomyces cerevisiae	Bacteroides fragilis CAG:558	-0.38622607	0.035018574
Lachnospiraceae bacterium AD3010	Bacteroides fragilis CAG:558	-0.40048949	0.028301369
Prevotella histicola	Bacteroides fragilis CAG:558	-0.412086999	0.023648288
Bacteroides sp. Marseille-P3208T	Bacteroides fragilis CAG:558	0.609856495	0.000346393
Flavobacterium sp. LM5	Bacteroides fragilis CAG:558	-0.339201636	0.066693439
Prevotellaceae bacterium MN60	Bacteroides fragilis CAG:558	-0.184253817	0.329710945
SM(d16:1/24:1(15Z))	Bacteroides fragilis CAG:558	0.246301036	0.189505324
SM(d18:1/24:1(15Z))	Bacteroides fragilis CAG:558	0.234286351	0.212711417
PC(20:1(11Z)/20:4(5Z,8Z,11Z,14Z))	Bacteroides fragilis CAG:558	0.130381578	0.492255929
PC(16:0/16:0)	Bacteroides fragilis CAG:558	0.283680055	0.12872185
SM(d18:1/16:0)	Bacteroides fragilis CAG:558	0.303482035	0.103033652
Uridine	Bacteroides fragilis CAG:558	-0.138391368	0.465810405
2,5-Dihydro-2,4-dimethyloxazole	Bacteroides fragilis CAG:558	0.01334965	0.94418167
Acetaminophen glucuronide	Bacteroides fragilis CAG:558	0.228056515	0.225477284
Hydrogen phosphate	Bacteroides fragilis CAG:558	0.008454778	0.964632043
Dethiobiotin	Bacteroides fragilis CAG:558	-0.526421185	0.002805388
Bacteroides fragilis CAG:558	Lachnospiraceae bacterium 3-1	-0.301702082	0.105171084
Lachnospiraceae bacterium 3-1	Lachnospiraceae bacterium 3-1	1	NA
Saccharomyces cerevisiae	Lachnospiraceae bacterium 3-1	0.075352801	0.692289124
Lachnospiraceae bacterium AD3010	Lachnospiraceae bacterium 3-1	0.389098999	0.033571293
Prevotella histicola	Lachnospiraceae bacterium 3-1	0.018060246	0.924533819
Bacteroides sp. Marseille-P3208T	Lachnospiraceae bacterium 3-1	-0.357063404	0.052744035
Flavobacterium sp. LM5	Lachnospiraceae bacterium 3-1	0.174592739	0.356129816
Prevotellaceae bacterium MN60	Lachnospiraceae bacterium 3-1	-0.190998314	0.311999533
SM(d16:1/24:1(15Z))	Lachnospiraceae bacterium 3-1	0.084760845	0.656081077
SM(d18:1/24:1(15Z))	Lachnospiraceae bacterium 3-1	0.068298109	0.719888426
PC(20:1(11Z)/20:4(5Z,8Z,11Z,14Z))	Lachnospiraceae bacterium 3-1	0.263626251	0.159240806
PC(16:0/16:0)	Lachnospiraceae bacterium 3-1	-0.0189099	0.920994215
SM(d18:1/16:0)	Lachnospiraceae bacterium 3-1	0.032703003	0.863786459
Uridine	Lachnospiraceae bacterium 3-1	0.134593993	0.478254021
2,5-Dihydro-2,4-dimethyloxazole	Lachnospiraceae bacterium 3-1	-0.086985539	0.647625897
Acetaminophen glucuronide	Lachnospiraceae bacterium 3-1	-0.401112347	0.028033853
Hydrogen phosphate	Lachnospiraceae bacterium 3-1	0.20756396	0.271067489
Dethiobiotin	Lachnospiraceae bacterium 3-1	0.164849833	0.384010241
Bacteroides fragilis CAG:558	Saccharomyces cerevisiae	-0.38622607	0.035018574
Lachnospiraceae bacterium 3-1	Saccharomyces cerevisiae	0.075352801	0.692289124
Saccharomyces cerevisiae	Saccharomyces cerevisiae	1	NA
Lachnospiraceae bacterium AD3010	Saccharomyces cerevisiae	0.100228886	0.59820781
Prevotella histicola	Saccharomyces cerevisiae	0.238907778	0.2035663
Bacteroides sp. Marseille-P3208T	Saccharomyces cerevisiae	-0.262044196	0.161851231
Flavobacterium sp. LM5	Saccharomyces cerevisiae	0.257569802	0.16939904
Prevotellaceae bacterium MN60	Saccharomyces cerevisiae	0.186786363	0.322989543
SM(d16:1/24:1(15Z))	Saccharomyces cerevisiae	-0.433278607	0.016766776
SM(d18:1/24:1(15Z))	Saccharomyces cerevisiae	-0.44462983	0.013824873
PC(20:1(11Z)/20:4(5Z,8Z,11Z,14Z))	Saccharomyces cerevisiae	-0.193453826	0.305701369
PC(16:0/16:0)	Saccharomyces cerevisiae	-0.398500391	0.029169631
SM(d18:1/16:0)	Saccharomyces cerevisiae	-0.487861085	0.006241052
Uridine	Saccharomyces cerevisiae	0.119791633	0.528352513
2,5-Dihydro-2,4-dimethyloxazole	Saccharomyces cerevisiae	-0.156260456	0.409604603
Acetaminophen glucuronide	Saccharomyces cerevisiae	0.029706393	0.876167816
Hydrogen phosphate	Saccharomyces cerevisiae	-0.274361481	0.142318807
Dethiobiotin	Saccharomyces cerevisiae	0.119791633	0.528352513
Bacteroides fragilis CAG:558	Lachnospiraceae bacterium AD3010	-0.40048949	0.028301369
Lachnospiraceae bacterium 3-1	Lachnospiraceae bacterium AD3010	0.389098999	0.033571293
Saccharomyces cerevisiae	Lachnospiraceae bacterium AD3010	0.100228886	0.59820781
Lachnospiraceae bacterium AD3010	Lachnospiraceae bacterium AD3010	1	NA
Prevotella histicola	Lachnospiraceae bacterium AD3010	0.593312512	0.000548853
Bacteroides sp. Marseille-P3208T	Lachnospiraceae bacterium AD3010	-0.220467186	0.241714683
Flavobacterium sp. LM5	Lachnospiraceae bacterium AD3010	0.15720591	0.406741354
Prevotellaceae bacterium MN60	Lachnospiraceae bacterium AD3010	0.511208002	0.003888449
SM(d16:1/24:1(15Z))	Lachnospiraceae bacterium AD3010	-0.389543938	0.033351536
SM(d18:1/24:1(15Z))	Lachnospiraceae bacterium AD3010	-0.327697442	0.077096563
PC(20:1(11Z)/20:4(5Z,8Z,11Z,14Z))	Lachnospiraceae bacterium AD3010	-0.093214683	0.624181678
PC(16:0/16:0)	Lachnospiraceae bacterium AD3010	-0.494549499	0.005468034
SM(d18:1/16:0)	Lachnospiraceae bacterium AD3010	-0.355283648	0.054020768
Uridine	Lachnospiraceae bacterium AD3010	0.2	0.289303529
2,5-Dihydro-2,4-dimethyloxazole	Lachnospiraceae bacterium AD3010	-0.102558398	0.589685409
Acetaminophen glucuronide	Lachnospiraceae bacterium AD3010	-0.134149055	0.47972319
Hydrogen phosphate	Lachnospiraceae bacterium AD3010	-0.312124583	0.093116703
Dethiobiotin	Lachnospiraceae bacterium AD3010	0.187541713	0.321001306
Bacteroides fragilis CAG:558	Prevotella histicola	-0.412086999	0.023648288
Lachnospiraceae bacterium 3-1	Prevotella histicola	0.018060246	0.924533819
Saccharomyces cerevisiae	Prevotella histicola	0.238907778	0.2035663
Lachnospiraceae bacterium AD3010	Prevotella histicola	0.593312512	0.000548853
Prevotella histicola	Prevotella histicola	1	NA
Bacteroides sp. Marseille-P3208T	Prevotella histicola	0.026978885	0.887462332
Flavobacterium sp. LM5	Prevotella histicola	0.142551406	0.452376052
Prevotellaceae bacterium MN60	Prevotella histicola	0.690439558	2.42E-05
SM(d16:1/24:1(15Z))	Prevotella histicola	-0.509477298	0.00403182
SM(d18:1/24:1(15Z))	Prevotella histicola	-0.49654527	0.005253825
PC(20:1(11Z)/20:4(5Z,8Z,11Z,14Z))	Prevotella histicola	-0.356522625	0.053129424
PC(16:0/16:0)	Prevotella histicola	-0.660648242	7.09E-05
SM(d18:1/16:0)	Prevotella histicola	-0.525530849	0.002860688
Uridine	Prevotella histicola	0.200000497	0.289302305
2,5-Dihydro-2,4-dimethyloxazole	Prevotella histicola	-0.278038595	0.136834255
Acetaminophen glucuronide	Prevotella histicola	-0.118394943	0.533206429
Hydrogen phosphate	Prevotella histicola	-0.316388746	0.088498907
Dethiobiotin	Prevotella histicola	0.180825422	0.338945236
Bacteroides fragilis CAG:558	Bacteroides sp. Marseille-P3208T	0.609856495	0.000346393
Lachnospiraceae bacterium 3-1	Bacteroides sp. Marseille-P3208T	-0.357063404	0.052744035
Saccharomyces cerevisiae	Bacteroides sp. Marseille-P3208T	-0.262044196	0.161851231
Lachnospiraceae bacterium AD3010	Bacteroides sp. Marseille-P3208T	-0.220467186	0.241714683
Prevotella histicola	Bacteroides sp. Marseille-P3208T	0.026978885	0.887462332
Bacteroides sp. Marseille-P3208T	Bacteroides sp. Marseille-P3208T	1	NA
Flavobacterium sp. LM5	Bacteroides sp. Marseille-P3208T	-0.219508713	0.243819242
Prevotellaceae bacterium MN60	Bacteroides sp. Marseille-P3208T	0.100798402	0.596119389
SM(d16:1/24:1(15Z))	Bacteroides sp. Marseille-P3208T	-0.092324805	0.627509597
SM(d18:1/24:1(15Z))	Bacteroides sp. Marseille-P3208T	-0.022024472	0.90803226
PC(20:1(11Z)/20:4(5Z,8Z,11Z,14Z))	Bacteroides sp. Marseille-P3208T	-0.32057842	0.08413373
PC(16:0/16:0)	Bacteroides sp. Marseille-P3208T	-0.033147942	0.861950688
SM(d18:1/16:0)	Bacteroides sp. Marseille-P3208T	-0.065628476	0.730425439
Uridine	Bacteroides sp. Marseille-P3208T	-0.225361513	0.231156665
2,5-Dihydro-2,4-dimethyloxazole	Bacteroides sp. Marseille-P3208T	-0.049610679	0.794599309
Acetaminophen glucuronide	Bacteroides sp. Marseille-P3208T	0.280978865	0.132560893
Hydrogen phosphate	Bacteroides sp. Marseille-P3208T	-0.288987764	0.121417189
Dethiobiotin	Bacteroides sp. Marseille-P3208T	-0.250723026	0.181426324
Bacteroides fragilis CAG:558	Flavobacterium sp. LM5	-0.339201636	0.066693439
Lachnospiraceae bacterium 3-1	Flavobacterium sp. LM5	0.174592739	0.356129816
Saccharomyces cerevisiae	Flavobacterium sp. LM5	0.257569802	0.16939904
Lachnospiraceae bacterium AD3010	Flavobacterium sp. LM5	0.15720591	0.406741354
Prevotella histicola	Flavobacterium sp. LM5	0.142551406	0.452376052
Bacteroides sp. Marseille-P3208T	Flavobacterium sp. LM5	-0.219508713	0.243819242
Flavobacterium sp. LM5	Flavobacterium sp. LM5	1	NA
Prevotellaceae bacterium MN60	Flavobacterium sp. LM5	-0.038674151	0.839211757
SM(d16:1/24:1(15Z))	Flavobacterium sp. LM5	-0.343148385	0.063388059
SM(d18:1/24:1(15Z))	Flavobacterium sp. LM5	-0.299198345	0.108233726
PC(20:1(11Z)/20:4(5Z,8Z,11Z,14Z))	Flavobacterium sp. LM5	0.082587437	0.664381769
PC(16:0/16:0)	Flavobacterium sp. LM5	-0.331798649	0.073253584
SM(d18:1/16:0)	Flavobacterium sp. LM5	-0.434912203	0.01631391
Uridine	Flavobacterium sp. LM5	-0.152617719	0.420741762
2,5-Dihydro-2,4-dimethyloxazole	Flavobacterium sp. LM5	-0.210090848	0.265145188
Acetaminophen glucuronide	Flavobacterium sp. LM5	-0.200431498	0.288242714
Hydrogen phosphate	Flavobacterium sp. LM5	-0.203329303	0.281182929
Dethiobiotin	Flavobacterium sp. LM5	0.267563976	0.152874484
Bacteroides fragilis CAG:558	Prevotellaceae bacterium MN60	-0.184253817	0.329710945
Lachnospiraceae bacterium 3-1	Prevotellaceae bacterium MN60	-0.190998314	0.311999533
Saccharomyces cerevisiae	Prevotellaceae bacterium MN60	0.186786363	0.322989543
Lachnospiraceae bacterium AD3010	Prevotellaceae bacterium MN60	0.511208002	0.003888449
Prevotella histicola	Prevotellaceae bacterium MN60	0.690439558	2.42E-05
Bacteroides sp. Marseille-P3208T	Prevotellaceae bacterium MN60	0.100798402	0.596119389
Flavobacterium sp. LM5	Prevotellaceae bacterium MN60	-0.038674151	0.839211757
Prevotellaceae bacterium MN60	Prevotellaceae bacterium MN60	1	NA
SM(d16:1/24:1(15Z))	Prevotellaceae bacterium MN60	-0.56487695	0.001145242
SM(d18:1/24:1(15Z))	Prevotellaceae bacterium MN60	-0.566680948	0.001095165
PC(20:1(11Z)/20:4(5Z,8Z,11Z,14Z))	Prevotellaceae bacterium MN60	-0.446715065	0.013334324
PC(16:0/16:0)	Prevotellaceae bacterium MN60	-0.521580992	0.003117503
SM(d18:1/16:0)	Prevotellaceae bacterium MN60	-0.509404004	0.00403799
Uridine	Prevotellaceae bacterium MN60	0.168899336	0.372272331
2,5-Dihydro-2,4-dimethyloxazole	Prevotellaceae bacterium MN60	-0.438597073	0.015329572
Acetaminophen glucuronide	Prevotellaceae bacterium MN60	-0.062914439	0.741187235
Hydrogen phosphate	Prevotellaceae bacterium MN60	-0.559915955	0.001293398
Dethiobiotin	Prevotellaceae bacterium MN60	-0.071032431	0.709148001
Bacteroides fragilis CAG:558	SM(d16:1/24:1(15Z))	0.246301036	0.189505324
Lachnospiraceae bacterium 3-1	SM(d16:1/24:1(15Z))	0.084760845	0.656081077
Saccharomyces cerevisiae	SM(d16:1/24:1(15Z))	-0.433278607	0.016766776
Lachnospiraceae bacterium AD3010	SM(d16:1/24:1(15Z))	-0.389543938	0.033351536
Prevotella histicola	SM(d16:1/24:1(15Z))	-0.509477298	0.00403182
Bacteroides sp. Marseille-P3208T	SM(d16:1/24:1(15Z))	-0.092324805	0.627509597
Flavobacterium sp. LM5	SM(d16:1/24:1(15Z))	-0.343148385	0.063388059
Prevotellaceae bacterium MN60	SM(d16:1/24:1(15Z))	-0.56487695	0.001145242
SM(d16:1/24:1(15Z))	SM(d16:1/24:1(15Z))	1	NA
SM(d18:1/24:1(15Z))	SM(d16:1/24:1(15Z))	0.907897664	4.37E-12
PC(20:1(11Z)/20:4(5Z,8Z,11Z,14Z))	SM(d16:1/24:1(15Z))	0.418020022	0.021522327
PC(16:0/16:0)	SM(d16:1/24:1(15Z))	0.503003337	0.004609029
SM(d18:1/16:0)	SM(d16:1/24:1(15Z))	0.90567297	6.03E-12
Uridine	SM(d16:1/24:1(15Z))	0.124805339	0.511105596
2,5-Dihydro-2,4-dimethyloxazole	SM(d16:1/24:1(15Z))	0.470967742	0.008617875
Acetaminophen glucuronide	SM(d16:1/24:1(15Z))	-0.177753059	0.347352407
Hydrogen phosphate	SM(d16:1/24:1(15Z))	0.775750834	4.76E-07
Dethiobiotin	SM(d16:1/24:1(15Z))	0.131034483	0.490072185
Bacteroides fragilis CAG:558	SM(d18:1/24:1(15Z))	0.234286351	0.212711417
Lachnospiraceae bacterium 3-1	SM(d18:1/24:1(15Z))	0.068298109	0.719888426
Saccharomyces cerevisiae	SM(d18:1/24:1(15Z))	-0.44462983	0.013824873
Lachnospiraceae bacterium AD3010	SM(d18:1/24:1(15Z))	-0.327697442	0.077096563
Prevotella histicola	SM(d18:1/24:1(15Z))	-0.49654527	0.005253825
Bacteroides sp. Marseille-P3208T	SM(d18:1/24:1(15Z))	-0.022024472	0.90803226
Flavobacterium sp. LM5	SM(d18:1/24:1(15Z))	-0.299198345	0.108233726
Prevotellaceae bacterium MN60	SM(d18:1/24:1(15Z))	-0.566680948	0.001095165
SM(d16:1/24:1(15Z))	SM(d18:1/24:1(15Z))	0.907897664	4.37E-12
SM(d18:1/24:1(15Z))	SM(d18:1/24:1(15Z))	1	NA
PC(20:1(11Z)/20:4(5Z,8Z,11Z,14Z))	SM(d18:1/24:1(15Z))	0.47541713	0.007927853
PC(16:0/16:0)	SM(d18:1/24:1(15Z))	0.545717464	0.001813471
SM(d18:1/16:0)	SM(d18:1/24:1(15Z))	0.802002225	9.92E-08
Uridine	SM(d18:1/24:1(15Z))	-0.011790879	0.950690925
2,5-Dihydro-2,4-dimethyloxazole	SM(d18:1/24:1(15Z))	0.580422692	0.000772448
Acetaminophen glucuronide	SM(d18:1/24:1(15Z))	-0.107452725	0.571954569
Hydrogen phosphate	SM(d18:1/24:1(15Z))	0.721468298	6.83E-06
Dethiobiotin	SM(d18:1/24:1(15Z))	0.296996663	0.110981579
Bacteroides fragilis CAG:558	PC(20:1(11Z)/20:4(5Z,8Z,11Z,14Z))	0.130381578	0.492255929
Lachnospiraceae bacterium 3-1	PC(20:1(11Z)/20:4(5Z,8Z,11Z,14Z))	0.263626251	0.159240806
Saccharomyces cerevisiae	PC(20:1(11Z)/20:4(5Z,8Z,11Z,14Z))	-0.193453826	0.305701369
Lachnospiraceae bacterium AD3010	PC(20:1(11Z)/20:4(5Z,8Z,11Z,14Z))	-0.093214683	0.624181678
Prevotella histicola	PC(20:1(11Z)/20:4(5Z,8Z,11Z,14Z))	-0.356522625	0.053129424
Bacteroides sp. Marseille-P3208T	PC(20:1(11Z)/20:4(5Z,8Z,11Z,14Z))	-0.32057842	0.08413373
Flavobacterium sp. LM5	PC(20:1(11Z)/20:4(5Z,8Z,11Z,14Z))	0.082587437	0.664381769
Prevotellaceae bacterium MN60	PC(20:1(11Z)/20:4(5Z,8Z,11Z,14Z))	-0.446715065	0.013334324
SM(d16:1/24:1(15Z))	PC(20:1(11Z)/20:4(5Z,8Z,11Z,14Z))	0.418020022	0.021522327
SM(d18:1/24:1(15Z))	PC(20:1(11Z)/20:4(5Z,8Z,11Z,14Z))	0.47541713	0.007927853
PC(20:1(11Z)/20:4(5Z,8Z,11Z,14Z))	PC(20:1(11Z)/20:4(5Z,8Z,11Z,14Z))	1	NA
PC(16:0/16:0)	PC(20:1(11Z)/20:4(5Z,8Z,11Z,14Z))	0.224471635	0.233052879
SM(d18:1/16:0)	PC(20:1(11Z)/20:4(5Z,8Z,11Z,14Z))	0.293437152	0.11553371
Uridine	PC(20:1(11Z)/20:4(5Z,8Z,11Z,14Z))	0.019799778	0.91728863
2,5-Dihydro-2,4-dimethyloxazole	PC(20:1(11Z)/20:4(5Z,8Z,11Z,14Z))	0.209343715	0.266887407
Acetaminophen glucuronide	PC(20:1(11Z)/20:4(5Z,8Z,11Z,14Z))	0.074972191	0.693768696
Hydrogen phosphate	PC(20:1(11Z)/20:4(5Z,8Z,11Z,14Z))	0.478531702	0.007473154
Dethiobiotin	PC(20:1(11Z)/20:4(5Z,8Z,11Z,14Z))	-0.047830923	0.80182008
Bacteroides fragilis CAG:558	PC(16:0/16:0)	0.283680055	0.12872185
Lachnospiraceae bacterium 3-1	PC(16:0/16:0)	-0.0189099	0.920994215
Saccharomyces cerevisiae	PC(16:0/16:0)	-0.398500391	0.029169631
Lachnospiraceae bacterium AD3010	PC(16:0/16:0)	-0.494549499	0.005468034
Prevotella histicola	PC(16:0/16:0)	-0.660648242	7.09E-05
Bacteroides sp. Marseille-P3208T	PC(16:0/16:0)	-0.033147942	0.861950688
Flavobacterium sp. LM5	PC(16:0/16:0)	-0.331798649	0.073253584
Prevotellaceae bacterium MN60	PC(16:0/16:0)	-0.521580992	0.003117503
SM(d16:1/24:1(15Z))	PC(16:0/16:0)	0.503003337	0.004609029
SM(d18:1/24:1(15Z))	PC(16:0/16:0)	0.545717464	0.001813471
PC(20:1(11Z)/20:4(5Z,8Z,11Z,14Z))	PC(16:0/16:0)	0.224471635	0.233052879
PC(16:0/16:0)	PC(16:0/16:0)	1	NA
SM(d18:1/16:0)	PC(16:0/16:0)	0.563515017	0.001184361
Uridine	PC(16:0/16:0)	-0.279644049	0.134488629
2,5-Dihydro-2,4-dimethyloxazole	PC(16:0/16:0)	0.388209121	0.034014318
Acetaminophen glucuronide	PC(16:0/16:0)	0.017575083	0.926555611
Hydrogen phosphate	PC(16:0/16:0)	0.405116796	0.026362719
Dethiobiotin	PC(16:0/16:0)	-0.03403782	0.858281268
Bacteroides fragilis CAG:558	SM(d18:1/16:0)	0.303482035	0.103033652
Lachnospiraceae bacterium 3-1	SM(d18:1/16:0)	0.032703003	0.863786459
Saccharomyces cerevisiae	SM(d18:1/16:0)	-0.487861085	0.006241052
Lachnospiraceae bacterium AD3010	SM(d18:1/16:0)	-0.355283648	0.054020768
Prevotella histicola	SM(d18:1/16:0)	-0.525530849	0.002860688
Bacteroides sp. Marseille-P3208T	SM(d18:1/16:0)	-0.065628476	0.730425439
Flavobacterium sp. LM5	SM(d18:1/16:0)	-0.434912203	0.01631391
Prevotellaceae bacterium MN60	SM(d18:1/16:0)	-0.509404004	0.00403799
SM(d16:1/24:1(15Z))	SM(d18:1/16:0)	0.90567297	6.03E-12
SM(d18:1/24:1(15Z))	SM(d18:1/16:0)	0.802002225	9.92E-08
PC(20:1(11Z)/20:4(5Z,8Z,11Z,14Z))	SM(d18:1/16:0)	0.293437152	0.11553371
PC(16:0/16:0)	SM(d18:1/16:0)	0.563515017	0.001184361
SM(d18:1/16:0)	SM(d18:1/16:0)	1	NA
Uridine	SM(d18:1/16:0)	0.200444939	0.288209711
2,5-Dihydro-2,4-dimethyloxazole	SM(d18:1/16:0)	0.483426029	0.00680332
Acetaminophen glucuronide	SM(d18:1/16:0)	-0.212013348	0.260696275
Hydrogen phosphate	SM(d18:1/16:0)	0.673859844	4.46E-05
Dethiobiotin	SM(d18:1/16:0)	0.027808676	0.884023806
Bacteroides fragilis CAG:558	Uridine	-0.138391368	0.465810405
Lachnospiraceae bacterium 3-1	Uridine	0.134593993	0.478254021
Saccharomyces cerevisiae	Uridine	0.119791633	0.528352513
Lachnospiraceae bacterium AD3010	Uridine	0.2	0.289303529
Prevotella histicola	Uridine	0.200000497	0.289302305
Bacteroides sp. Marseille-P3208T	Uridine	-0.225361513	0.231156665
Flavobacterium sp. LM5	Uridine	-0.152617719	0.420741762
Prevotellaceae bacterium MN60	Uridine	0.168899336	0.372272331
SM(d16:1/24:1(15Z))	Uridine	0.124805339	0.511105596
SM(d18:1/24:1(15Z))	Uridine	-0.011790879	0.950690925
PC(20:1(11Z)/20:4(5Z,8Z,11Z,14Z))	Uridine	0.019799778	0.91728863
PC(16:0/16:0)	Uridine	-0.279644049	0.134488629
SM(d18:1/16:0)	Uridine	0.200444939	0.288209711
Uridine	Uridine	1	NA
2,5-Dihydro-2,4-dimethyloxazole	Uridine	0.057619577	0.762319263
Acetaminophen glucuronide	Uridine	0.078531702	0.67997533
Hydrogen phosphate	Uridine	0.326807564	0.077950541
Dethiobiotin	Uridine	0.232925473	0.215456995
Bacteroides fragilis CAG:558	2,5-Dihydro-2,4-dimethyloxazole	0.01334965	0.94418167
Lachnospiraceae bacterium 3-1	2,5-Dihydro-2,4-dimethyloxazole	-0.086985539	0.647625897
Saccharomyces cerevisiae	2,5-Dihydro-2,4-dimethyloxazole	-0.156260456	0.409604603
Lachnospiraceae bacterium AD3010	2,5-Dihydro-2,4-dimethyloxazole	-0.102558398	0.589685409
Prevotella histicola	2,5-Dihydro-2,4-dimethyloxazole	-0.278038595	0.136834255
Bacteroides sp. Marseille-P3208T	2,5-Dihydro-2,4-dimethyloxazole	-0.049610679	0.794599309
Flavobacterium sp. LM5	2,5-Dihydro-2,4-dimethyloxazole	-0.210090848	0.265145188
Prevotellaceae bacterium MN60	2,5-Dihydro-2,4-dimethyloxazole	-0.438597073	0.015329572
SM(d16:1/24:1(15Z))	2,5-Dihydro-2,4-dimethyloxazole	0.470967742	0.008617875
SM(d18:1/24:1(15Z))	2,5-Dihydro-2,4-dimethyloxazole	0.580422692	0.000772448
PC(20:1(11Z)/20:4(5Z,8Z,11Z,14Z))	2,5-Dihydro-2,4-dimethyloxazole	0.209343715	0.266887407
PC(16:0/16:0)	2,5-Dihydro-2,4-dimethyloxazole	0.388209121	0.034014318
SM(d18:1/16:0)	2,5-Dihydro-2,4-dimethyloxazole	0.483426029	0.00680332
Uridine	2,5-Dihydro-2,4-dimethyloxazole	0.057619577	0.762319263
2,5-Dihydro-2,4-dimethyloxazole	2,5-Dihydro-2,4-dimethyloxazole	1	NA
Acetaminophen glucuronide	2,5-Dihydro-2,4-dimethyloxazole	0.027363737	0.885867311
Hydrogen phosphate	2,5-Dihydro-2,4-dimethyloxazole	0.369076752	0.044737568
Dethiobiotin	2,5-Dihydro-2,4-dimethyloxazole	0.458954394	0.010738881
Bacteroides fragilis CAG:558	Acetaminophen glucuronide	0.228056515	0.225477284
Lachnospiraceae bacterium 3-1	Acetaminophen glucuronide	-0.401112347	0.028033853
Saccharomyces cerevisiae	Acetaminophen glucuronide	0.029706393	0.876167816
Lachnospiraceae bacterium AD3010	Acetaminophen glucuronide	-0.134149055	0.47972319
Prevotella histicola	Acetaminophen glucuronide	-0.118394943	0.533206429
Bacteroides sp. Marseille-P3208T	Acetaminophen glucuronide	0.280978865	0.132560893
Flavobacterium sp. LM5	Acetaminophen glucuronide	-0.200431498	0.288242714
Prevotellaceae bacterium MN60	Acetaminophen glucuronide	-0.062914439	0.741187235
SM(d16:1/24:1(15Z))	Acetaminophen glucuronide	-0.177753059	0.347352407
SM(d18:1/24:1(15Z))	Acetaminophen glucuronide	-0.107452725	0.571954569
PC(20:1(11Z)/20:4(5Z,8Z,11Z,14Z))	Acetaminophen glucuronide	0.074972191	0.693768696
PC(16:0/16:0)	Acetaminophen glucuronide	0.017575083	0.926555611
SM(d18:1/16:0)	Acetaminophen glucuronide	-0.212013348	0.260696275
Uridine	Acetaminophen glucuronide	0.078531702	0.67997533
2,5-Dihydro-2,4-dimethyloxazole	Acetaminophen glucuronide	0.027363737	0.885867311
Acetaminophen glucuronide	Acetaminophen glucuronide	1	NA
Hydrogen phosphate	Acetaminophen glucuronide	-0.015350389	0.93583202
Dethiobiotin	Acetaminophen glucuronide	-0.216017798	0.25158702
Bacteroides fragilis CAG:558	Hydrogen phosphate	0.008454778	0.964632043
Lachnospiraceae bacterium 3-1	Hydrogen phosphate	0.20756396	0.271067489
Saccharomyces cerevisiae	Hydrogen phosphate	-0.274361481	0.142318807
Lachnospiraceae bacterium AD3010	Hydrogen phosphate	-0.312124583	0.093116703
Prevotella histicola	Hydrogen phosphate	-0.316388746	0.088498907
Bacteroides sp. Marseille-P3208T	Hydrogen phosphate	-0.288987764	0.121417189
Flavobacterium sp. LM5	Hydrogen phosphate	-0.203329303	0.281182929
Prevotellaceae bacterium MN60	Hydrogen phosphate	-0.559915955	0.001293398
SM(d16:1/24:1(15Z))	Hydrogen phosphate	0.775750834	4.76E-07
SM(d18:1/24:1(15Z))	Hydrogen phosphate	0.721468298	6.83E-06
PC(20:1(11Z)/20:4(5Z,8Z,11Z,14Z))	Hydrogen phosphate	0.478531702	0.007473154
PC(16:0/16:0)	Hydrogen phosphate	0.405116796	0.026362719
SM(d18:1/16:0)	Hydrogen phosphate	0.673859844	4.46E-05
Uridine	Hydrogen phosphate	0.326807564	0.077950541
2,5-Dihydro-2,4-dimethyloxazole	Hydrogen phosphate	0.369076752	0.044737568
Acetaminophen glucuronide	Hydrogen phosphate	-0.015350389	0.93583202
Hydrogen phosphate	Hydrogen phosphate	1	NA
Dethiobiotin	Hydrogen phosphate	0.367296997	0.045858425
Bacteroides fragilis CAG:558	Dethiobiotin	-0.526421185	0.002805388
Lachnospiraceae bacterium 3-1	Dethiobiotin	0.164849833	0.384010241
Saccharomyces cerevisiae	Dethiobiotin	0.119791633	0.528352513
Lachnospiraceae bacterium AD3010	Dethiobiotin	0.187541713	0.321001306
Prevotella histicola	Dethiobiotin	0.180825422	0.338945236
Bacteroides sp. Marseille-P3208T	Dethiobiotin	-0.250723026	0.181426324
Flavobacterium sp. LM5	Dethiobiotin	0.267563976	0.152874484
Prevotellaceae bacterium MN60	Dethiobiotin	-0.071032431	0.709148001
SM(d16:1/24:1(15Z))	Dethiobiotin	0.131034483	0.490072185
SM(d18:1/24:1(15Z))	Dethiobiotin	0.296996663	0.110981579
PC(20:1(11Z)/20:4(5Z,8Z,11Z,14Z))	Dethiobiotin	-0.047830923	0.80182008
PC(16:0/16:0)	Dethiobiotin	-0.03403782	0.858281268
SM(d18:1/16:0)	Dethiobiotin	0.027808676	0.884023806
Uridine	Dethiobiotin	0.232925473	0.215456995
2,5-Dihydro-2,4-dimethyloxazole	Dethiobiotin	0.458954394	0.010738881
Acetaminophen glucuronide	Dethiobiotin	-0.216017798	0.25158702
Hydrogen phosphate	Dethiobiotin	0.367296997	0.045858425
Dethiobiotin	Dethiobiotin	1	NA
