# Supplementary material for: Exploring the molecular intersection for hypertension, hyperlipidemia and their comorbid conditions through multi-omics approaches
Source: Front Cardiovasc Med. 2025 Oct 7;12:1593688. doi: 10.3389/fcvm.2025.1593688 (PMC12537794; doi:10.3389/fcvm.2025.1593688)
Supplement: Supplementary file 2 [file Table2.xlsx]

## Sheet: Sheet1
Table S2. Carbon source utilization profiles of significant microbe–metabolite pairs
	Metabolite ID	amylopect900	amylose300	arabinogal	arab_L	cellb	kesto, kestopt, kestottr	fru	gam	glc_D	glcur	glygn2	inulin	lcts	lmn30	malt	man	melib	T_antigen, Tn_antigen, core2, core3, core4, core5, core6, core7, core8, dsT_antigen, dsT_antigen, gncore1, gncore2, sT_antigen, sTn_antigen	acnam	raffin	rmn	salcn	strch1	sucr	tre	xyl_D	ac	for	lac_D	succ	ppa	but	h2	isobut	isoval	indole	pac
Strain	Model ID	Amylopectin	Amylose	Arabinogalactan	L-arabinose	Cellobiose	Fructooligosaccarides	Fructose	D-glucosamine	D-glucose	D-glucuronic acid	Glycogen	Inulin	Lactose	Laminarin	D-maltose	Mannose	Melibiose	Mucin	N-acetylneuraminic acid	Raffinose	L-rhamnose	Salicin	Starch	Sucrose	Trehalose	D-xylose	Acetate kinase (acetate production/ consumption)	Formate producer	D-lactate producer/ consumer	Succinate producer	Propionate from succinate	Butyrate via butyryl-CoA: acetate CoA transferase (but)	Hydrogen from ferredoxin oxidoreductase	Isobutyrate production	Isovalerate production	Indole production	Phenylacetate production
Bacteroides fragilis 3_1_12	Bacteroides_fragilis_3_1_12	1	1	0	0	0	1	0	1	1	1	1	0	1	0	1	1	1	1	1	1	0	0	1	1	0	1	1	0	1	1	1	0	1	1	1	1	1
Bacteroides fragilis 638R	Bacteroides_fragilis_638R	1	1	0	0	0	1	0	1	1	1	1	0	1	0	1	1	1	1	1	1	0	0	1	1	0	1	1	0	1	1	1	0	1	1	1	1	1
Bacteroides fragilis NCTC 9343	Bacteroides_fragilis_NCTC_9343	1	1	0	0	0	1	1	1	1	1	1	1	1	0	1	1	1	1	1	1	0	0	1	1	0	1	1	0	1	1	1	0	1	1	1	1	1
Bacteroides fragilis YCH46	Bacteroides_fragilis_YCH46	1	1	0	0	0	1	0	1	1	1	1	0	1	0	1	1	1	1	1	1	0	0	1	1	0	1	1	0	1	1	1	0	1	1	1	1	1
Lachnospiraceae bacterium sp. 5_1_63FAA	Lachnospiraceae_bacterium_sp_5_1_63FAA	0	0	0	0	0	0	0	0	0	0	0	0	0	0	0	0	0	0	0	0	0	0	0	0	0	0	0	0	0	0	0	1	0	0	0	0	0
Lachnospiraceae bacterium sp. 8_1_57FAA	Lachnospiraceae_bacterium_sp_8_1_57FAA	0	0	0	0	0	0	0	0	0	0	0	0	0	0	0	0	0	0	0	0	0	0	0	0	0	0	0	0	0	0	0	0	0	0	0	0	0
Parabacteroides distasonis ATCC 8503	Parabacteroides_distasonis_ATCC_8503	0	0	0	0	1	1	0	1	1	1	0	0	1	1	1	1	1	0	0	1	1	1	1	1	1	1	1	0	1	1	1	0	0	1	1	0	1
Parabacteroides goldsteinii dnLKV18	Parabacteroides_goldsteinii_dnLKV18	0	0	0	0	1	0	0	0	1	0	0	0	0	0	0	1	0	0	0	1	1	0	0	1	0	1	1	1	0	1	1	0	0	0	1	0	0
Parabacteroides gordonii DSM 23371	Parabacteroides_gordonii_DSM_23371	0	0	0	1	0	0	0	0	1	0	0	0	1	0	1	1	0	0	0	1	0	0	0	1	0	1	1	0	0	1	0	0	0	0	0	0	0
Parabacteroides johnsonii DSM 18315	Parabacteroides_johnsonii_DSM_18315	0	0	0	1	0	0	0	0	1	0	0	0	1	0	1	1	0	0	0	1	1	0	0	1	1	1	1	0	0	1	1	0	0	0	0	0	0
Parabacteroides merdae ATCC 43184	Parabacteroides_merdae_ATCC_43184	0	0	1	0	0	0	0	0	1	1	0	0	1	1	1	1	1	0	0	1	1	1	1	1	1	1	1	0	0	1	1	0	0	1	1	0	0
Parabacteroides sp. D13	Parabacteroides_sp_D13	0	0	0	0	0	0	0	0	0	0	0	0	0	0	0	0	0	0	0	0	0	0	0	0	0	0	1	0	0	1	1	0	0	0	0	0	0
(1) = presence, (0) = absence/ no information.
