# Supplementary material for: Exploring the molecular intersection for hypertension, hyperlipidemia and their comorbid conditions through multi-omics approaches
Source: Front Cardiovasc Med. 2025 Oct 7;12:1593688. doi: 10.3389/fcvm.2025.1593688 (PMC12537794; doi:10.3389/fcvm.2025.1593688)
Supplement: Supplementary file 3 [file Table3.xlsx]

## Sheet: Sheet1
Table S3. Significant microbe–metabolite pairs and their host-associated effects recorded in GutMGene
Index	PMID	Gut Microbiota	Gut Microbiota NCBI ID	Rank	Strain	Substrate	Substrate PubChem CID	Metabolite	Metabolite PubChem CID	Metabolite ChEBI	Metabolite HMDB	Metabolite KEGG	Metabolite fooDB	Metabolite Metabolights	Extra Source	Associative mode	human/mouse	Sample	Experimental method	Measurement technique	Description	Condition	DOID
112	22553067	Bacteroides fragilis	817	species		Geniposide	107848	Genipin	442424	CHEBI:5298		C09780	FDB014596		food	causally	human	HepG2 cells,fecal	in vitro bacterial culture,cell culture		Genipin, a deglycosylated form of geniposide, was cytotoxic at the concentrations that geniposide was not. As metabolic activation systems for geniposide, human intestinal bacterial cultures, fecal preparation (fecalase) and intestinal microbial enzyme mix were employed in the present study. When geniposide was incubated with human intestinal bacteria, either Bifidobacterium longum HY8001 or Bact…	healthy
158	32078445	Bacteroides fragilis	817	species	YCH46			Arachidonic Acid	444899	CHEBI:15843	HMDB0001043	C00219	FDB011872	MTBLC15843	food; homo sapiens; mus musculus	causally	mouse	fecal	in vitro bacterial culture,control experiment	16S rRNA sequence,HPLC analysis	Bacteroides fragilis can inhibit the production of intestinal-derived corticosterone induced by high-salt diet through producing arachidonic acid.	fed with high-salt diet,hypertension	DOID:10763
160	32218321	Bacteroides fragilis	817	species		Daidzein	5281708	Equol	91469	CHEBI:34741	HMDB0002209	C14131	FDB021824		food	causally	human	urine,fecal	Supplementation of metabolite,control experiment	HPLC analysis	In conclusion, the results obtained in this study suggest that the presence of Bacteroides genus in the fecal samples of control subjects seems to be involved in the daidzein transformation to equol, an antioxidative, anti-carcinogenic molecule, which shows the most active estrogenic properties of soy isoflavones.	colorectal cancer	DOID:9256
163	16765860	Bacteroides fragilis	817	species	SDG-Mt85-5B, SDG-Mt85-4C, DIfE-05	Secoisolariciresinol diglucoside	9917980	Secoisolariciresinol	65373	CHEBI:65004	HMDB0013692	C18167	FDB012660	MTBLC65004	food	causally	human	synthetic stomach juice,synthetic intestinal juice,fecal	in vitro bacterial culture,control experiment,Supplementation of metabolite	HPLC analysis,16S rRNA sequence,ESI-MS analysis	Over the first 30 min at 37 1C, the amount of SDG converted to SECO by resting cells of Clostridium sp. SDG Mt85-3Db was approximately 8- and 30-fold higher than the amount converted by B. distasonis DSM 20701T and B.ovatus SDG-Mt85-3Cy, respectively.	healthy
252	36814581	Bacteroides fragilis	817	species				Corticosterone	5753	CHEBI:16827	HMDB0001547	C02140	FDB022684	MTBLC16827	food; homo sapiens; mus musculus	correlatively	mouse	fecal	control experiment	LC/MS analysis		polycystic ovary syndrome	DOID:11612
252	36814581	Bacteroides fragilis	817	species				Hydroxyprogesterone	6238	CHEBI:17252	HMDB0000374	C01176	FDB021992	MTBLC17252	food; homo sapiens; mus musculus	correlatively	mouse	fecal	control experiment	LC/MS analysis		polycystic ovary syndrome	DOID:11612
252	36814581	Bacteroides fragilis	817	species				Desoxycortone	6166	CHEBI:16973	HMDB0000016	C03205		MTBLC16973	homo sapiens; mus musculus	correlatively	mouse	fecal	control experiment	LC/MS analysis		polycystic ovary syndrome	DOID:11612
252	36814581	Bacteroides fragilis	817	species				Menadione	4055	CHEBI:28869	HMDB0001892	C05377	FDB000953	MTBLC28869	food; homo sapiens	correlatively	mouse	fecal	control experiment	LC/MS analysis		polycystic ovary syndrome	DOID:11612
252	36814581	Bacteroides fragilis	817	species				Tetrahydrocortisone	5866	CHEBI:9901		C05470	FDB022310		food	correlatively	mouse	fecal	control experiment	LC/MS analysis		polycystic ovary syndrome	DOID:11612
252	36814581	Bacteroides fragilis	817	species				5'-Cytidylic acid	6131	CHEBI:17361	HMDB0000095	C00055		MTBLC17361	homo sapiens; mus musculus	correlatively	mouse	fecal	control experiment	LC/MS analysis		polycystic ovary syndrome	DOID:11612
252	36814581	Bacteroides fragilis	817	species				Asparagine	6267	CHEBI:17196	HMDB0000168	C00152	FDB000787	MTBLC17196	food; homo sapiens; mus musculus	correlatively	mouse	fecal	control experiment	LC/MS analysis		polycystic ovary syndrome	DOID:11612
252	36814581	Bacteroides fragilis	817	species				L-Palmitoylcarnitine	11953816	CHEBI:17490	HMDB0000222	C02990	FDB021910	MTBLC17490	food; homo sapiens; mus musculus	correlatively	mouse	fecal	control experiment	LC/MS analysis		polycystic ovary syndrome	DOID:11612
252	36814581	Bacteroides fragilis	817	species				Sphinganine	91486	CHEBI:16566	HMDB0000269	C00836	FDB021924	MTBLC16566	food; homo sapiens; mus musculus	correlatively	mouse	fecal	control experiment	LC/MS analysis		polycystic ovary syndrome	DOID:11612
252	36814581	Bacteroides fragilis	817	species				Tyramine	5610	CHEBI:15760	HMDB0000306	C00483	FDB000433	MTBLC15760	food; homo sapiens; mus musculus	correlatively	mouse	fecal	control experiment	LC/MS analysis		polycystic ovary syndrome	DOID:11612
272	35017199	Bacteroides fragilis	817	species		Arachidonic Acid	444899	12-Hydroxyheptadecatrienoic acid	5283141	CHEBI:63977	HMDB0012535	C20388	FDB029115	MTBLC63977	homo sapiens; mus musculus	causally	mouse	fecal	faecal microbiota transplant (FMT)	16S rRNA seq	Strikingly, quantitative analysis of the concentrations of AA and its metabolites in culture medium from the three strains of bacteria (B. intestinalis, B. fragilis and B. xylanivsolvens) increased in AD humanised ex-GF mice indicated that these bacteria are involved in AA metabolism and can generate AA metabolites.	Alzheimer's disease	DOID:10652
272	35017199	Bacteroides fragilis	817	species		Arachidonic Acid	444899	Leukotriene B4	5280492	CHEBI:15647	HMDB0001085	C02165	FDB022416	MTBLC15647	food; homo sapiens; mus musculus	causally	mouse	fecal	faecal microbiota transplant (FMT)	16S rRNA seq	Strikingly, quantitative analysis of the concentrations of AA and its metabolites in culture medium from the three strains of bacteria (B. intestinalis, B. fragilis and B. xylanivsolvens) increased in AD humanised ex-GF mice indicated that these bacteria are involved in AA metabolism and can generate AA metabolites.	Alzheimer's disease	DOID:10652
272	35017199	Bacteroides fragilis	817	species		Arachidonic Acid	444899	Dinoprostone	5280360	CHEBI:15551	HMDB0001220	C00584	FDB022498	MTBLC15551	food; homo sapiens; mus musculus	causally	mouse	fecal	faecal microbiota transplant (FMT)	16S rRNA seq	Strikingly, quantitative analysis of the concentrations of AA and its metabolites in culture medium from the three strains of bacteria (B. intestinalis, B. fragilis and B. xylanivsolvens) increased in AD humanised ex-GF mice indicated that these bacteria are involved in AA metabolism and can generate AA metabolites.	Alzheimer's disease	DOID:10652
289	37158970	Bacteroides fragilis	817	species	BNCC 336948			Aceglutamide	182230	CHEBI:21553	HMDB0006029	D07063	FDB023808	MTBLC21553	food; homo sapiens; mus musculus	causally	mouse	serum	in vivo infection experiment	UPLC-MS/MS analysis	We then transferred these 18 serum metabolites, which were upregulated by the B. fragilis, into mice by oral gavage and evaluated the intestinal epithelial barrier function of mice. The results demonstrated that serum diamine oxidase activities of mice were decreased significantly with the treatments including three metabolites (N-acetyl-L-glutamine, 2-hydroxybutanoic acid, and 3-phenylpropionic …	healthy
289	37158970	Bacteroides fragilis	817	species	BNCC 336948			2-Hydroxybutyric acid	11266	CHEBI:1148			FDB021867	MTBLC1148	food; homo sapiens	causally	mouse	serum	in vivo infection experiment	UPLC-MS/MS analysis	We then transferred these 18 serum metabolites, which were upregulated by the B. fragilis, into mice by oral gavage and evaluated the intestinal epithelial barrier function of mice. The results demonstrated that serum diamine oxidase activities of mice were decreased significantly with the treatments including three metabolites (N-acetyl-L-glutamine, 2-hydroxybutanoic acid, and 3-phenylpropionic …	healthy
289	37158970	Bacteroides fragilis	817	species	BNCC 336948			3-Phenylpropionic acid	107	CHEBI:28631	HMDB0000764	C05629	FDB008271	MTBLC28631	food; homo sapiens	causally	mouse	serum	in vivo infection experiment	UPLC-MS/MS analysis	We then transferred these 18 serum metabolites, which were upregulated by the B. fragilis, into mice by oral gavage and evaluated the intestinal epithelial barrier function of mice. The results demonstrated that serum diamine oxidase activities of mice were decreased significantly with the treatments including three metabolites (N-acetyl-L-glutamine, 2-hydroxybutanoic acid, and 3-phenylpropionic …	healthy
289	37158970	Bacteroides fragilis	817	species	BNCC 336948			L-Fucose	17106	CHEBI:2181		C01019	FDB020543	MTBLC2181	food; homo sapiens; mus musculus	causally	mouse	serum	in vivo infection experiment	UPLC-MS/MS analysis	We then transferred these 18 serum metabolites, which were upregulated by the B. fragilis, into mice by oral gavage and evaluated the intestinal epithelial barrier function of mice. The results demonstrated that serum diamine oxidase activities of mice were decreased significantly with the treatments including three metabolites (N-acetyl-L-glutamine, 2-hydroxybutanoic acid, and 3-phenylpropionic …	healthy
289	37158970	Bacteroides fragilis	817	species	BNCC 336948			L-Rhamnose	25310	CHEBI:62346	HMDB0000849	C00507	FDB001176	MTBLC62346	food	causally	mouse	serum	in vivo infection experiment	UPLC-MS/MS analysis	We then transferred these 18 serum metabolites, which were upregulated by the B. fragilis, into mice by oral gavage and evaluated the intestinal epithelial barrier function of mice. The results demonstrated that serum diamine oxidase activities of mice were decreased significantly with the treatments including three metabolites (N-acetyl-L-glutamine, 2-hydroxybutanoic acid, and 3-phenylpropionic …	healthy
222	36721179	Lachnospiraceae bacterium	1898203	species	NK4A136, A2			Butyrate	104775	CHEBI:17968				MTBLC17968	homo sapiens	correlatively	mouse	fecal	control experiment	GC analysis	The fecal butyrate level, but not the other two SCFAs, was positively correlated with the microbial g_Lachnospiraceae_NK4A136_group, g_Eubacterium_xylanophilum, g_ Lachnospiraceae_A2, and s_Clostridiales_bacterium_CIEAF_020 and negatively correlated with g_Turicimonas and s_Turicimonas_ muris.	healthy
252	36814581	Lachnospiraceae bacterium	1898203	species				Hydroxyprogesterone	6238	CHEBI:17252	HMDB0000374	C01176	FDB021992	MTBLC17252	food; homo sapiens; mus musculus	correlatively	mouse	fecal	control experiment	LC/MS analysis		polycystic ovary syndrome	DOID:11612
252	36814581	Lachnospiraceae bacterium	1898203	species				Corticosterone	5753	CHEBI:16827	HMDB0001547	C02140	FDB022684	MTBLC16827	food; homo sapiens; mus musculus	correlatively	mouse	fecal	control experiment	LC/MS analysis		polycystic ovary syndrome	DOID:11612
252	36814581	Lachnospiraceae bacterium	1898203	species				Cortisone	222786	CHEBI:16962	HMDB0002802	C00762	FDB023065	MTBLC16962	food; homo sapiens; mus musculus	correlatively	mouse	fecal	control experiment	LC/MS analysis		polycystic ovary syndrome	DOID:11612
252	36814581	Lachnospiraceae bacterium	1898203	species				Desoxycortone	6166	CHEBI:16973	HMDB0000016	C03205		MTBLC16973	homo sapiens; mus musculus	correlatively	mouse	fecal	control experiment	LC/MS analysis		polycystic ovary syndrome	DOID:11612
252	36814581	Lachnospiraceae bacterium	1898203	species				Hydrocortisone	5754	CHEBI:17650	HMDB0000063	C00735	FDB021888	MTBLC17650	food; homo sapiens; mus musculus	correlatively	mouse	fecal	control experiment	LC/MS analysis		polycystic ovary syndrome	DOID:11612
252	36814581	Lachnospiraceae bacterium	1898203	species				Menadione	4055	CHEBI:28869	HMDB0001892	C05377	FDB000953	MTBLC28869	food; homo sapiens	correlatively	mouse	fecal	control experiment	LC/MS analysis		polycystic ovary syndrome	DOID:11612
252	36814581	Lachnospiraceae bacterium	1898203	species				Tetrahydrocortisone	5866	CHEBI:9901		C05470	FDB022310		food	correlatively	mouse	fecal	control experiment	LC/MS analysis		polycystic ovary syndrome	DOID:11612
252	36814581	Lachnospiraceae bacterium	1898203	species				5'-Cytidylic acid	6131	CHEBI:17361	HMDB0000095	C00055		MTBLC17361	homo sapiens; mus musculus	correlatively	mouse	fecal	control experiment	LC/MS analysis		polycystic ovary syndrome	DOID:11612
252	36814581	Lachnospiraceae bacterium	1898203	species				L-Palmitoylcarnitine	11953816	CHEBI:17490	HMDB0000222	C02990	FDB021910	MTBLC17490	food; homo sapiens; mus musculus	correlatively	mouse	fecal	control experiment	LC/MS analysis		polycystic ovary syndrome	DOID:11612
252	36814581	Lachnospiraceae bacterium	1898203	species				Sphinganine	91486	CHEBI:16566	HMDB0000269	C00836	FDB021924	MTBLC16566	food; homo sapiens; mus musculus	correlatively	mouse	fecal	control experiment	LC/MS analysis		polycystic ovary syndrome	DOID:11612
252	36814581	Lachnospiraceae bacterium	1898203	species				Tyramine	5610	CHEBI:15760	HMDB0000306	C00483	FDB000433	MTBLC15760	food; homo sapiens; mus musculus	correlatively	mouse	fecal	control experiment	LC/MS analysis		polycystic ovary syndrome	DOID:11612
290	36389176	Lachnospiraceae bacterium	1898203	species				Arachidic Acid	10467	CHEBI:28822	HMDB0002212	C06425	FDB002927	MTBLC28822	food; homo sapiens; mus musculus	correlatively	mouse	fecal	Supplementation of metabolite, peason锟斤拷s correlation	LC/MS analysis	We explored the metabolic profile in the same samples from metagenomics analysis (six MHO mice and six lean controls). A total of 347 metabolites (with distinct IDs in the KEGG database and HMDB) were identified in both groups Among the 35 metabolites, all fatty acids (Dodecanedioic acid, Arachidic Acid, Mevalonic acid, Soyasaponin I, 2-Isopropylmalic acid, and Desoxycortone) were positively corr…	metabolically healthy obesity
37	28275154	Saccharomyces cerevisiae	4932	species				Purine	1044	CHEBI:17258	HMDB0001366	C15587	FDB007311	MTBLC17258	food; homo sapiens	causally	mouse	fecal	control experiment,in vitro bacterial culture	RT-qPCR,GC/MS analysis	Thus, exposure to S. cerevisiae in the gut led to enhanced purine metabolism and promoted increased uric acid.	inflammatory bowel disease	DOID:0050589
37	28275154	Saccharomyces cerevisiae	4932	species				Uric Acid	1175	CHEBI:17775	HMDB0000289	C00366	FDB015350	MTBLC17775	food; homo sapiens; mus musculus	causally	mouse	fecal	control experiment,in vitro bacterial culture	RT-qPCR,GC/MS analysis	Thus, exposure to S. cerevisiae in the gut led to enhanced purine metabolism and promoted increased uric acid.	inflammatory bowel disease	DOID:0050589
62	29524531	Saccharomyces cerevisiae	4932	species				1-Phenyl-1,2-propanedione	11363	CHEBI:63552	HMDB0035243	C17268	FDB013903	MTBLC63552	food	causally	mouse	fecal	control experiment	UPLC-Q-TOF/MS锟斤拷16S rRNA sequence	However, PPD synergistically enhanced APAP induced hepatic injury in vivo and in vitro. Finally, we found Saccharomyces cerevisiae, which could reduce intestinal PPD levels, was able to markedly alleviate APAP induced liver damage at ZT12.	orally administrated a single dose of APAP
105	26858714	Saccharomyces cerevisiae	4932	species		D-Glucose	5793	Ethanol	702	CHEBI:16236	HMDB0000108	C00469	FDB000753	MTBLC16236	food; homo sapiens; mus musculus	causally	human	fecal	in vitro bacterial culture	HPLC analysis	To gain some specific insight into the roles microorganisms might play in non-alcoholic fatty liver disease (NAFLD), some intestinal and lactic acid bacteria and one yeast were characterized by high performance liquid chromatography for production of ethanol when grown on different carbohydrates. Highest amounts of ethanol were produced by S. cerevisiae, L. fermentum, and W. confusa on glucose an…	healthy
105	26858714	Saccharomyces cerevisiae	4932	species		D-Fructose	2723872	Ethanol	702	CHEBI:16236	HMDB0000108	C00469	FDB000753	MTBLC16236	food; homo sapiens; mus musculus	causally	human	fecal	in vitro bacterial culture	HPLC analysis	To gain some specific insight into the roles microorganisms might play in non-alcoholic fatty liver disease (NAFLD), some intestinal and lactic acid bacteria and one yeast were characterized by high performance liquid chromatography for production of ethanol when grown on different carbohydrates. Highest amounts of ethanol were produced by S. cerevisiae, L. fermentum, and W. confusa on glucose an…	healthy
222	36721179	Lachnospiraceae bacterium	1898203	species	NK4A136, A2			Butyrate	104775	CHEBI:17968				MTBLC17968	homo sapiens	correlatively	mouse	fecal	control experiment	GC analysis	The fecal butyrate level, but not the other two SCFAs, was positively correlated with the microbial g_Lachnospiraceae_NK4A136_group, g_Eubacterium_xylanophilum, g_ Lachnospiraceae_A2, and s_Clostridiales_bacterium_CIEAF_020 and negatively correlated with g_Turicimonas and s_Turicimonas_ muris.	healthy
252	36814581	Lachnospiraceae bacterium	1898203	species				Hydroxyprogesterone	6238	CHEBI:17252	HMDB0000374	C01176	FDB021992	MTBLC17252	food; homo sapiens; mus musculus	correlatively	mouse	fecal	control experiment	LC/MS analysis		polycystic ovary syndrome	DOID:11612
252	36814581	Lachnospiraceae bacterium	1898203	species				Corticosterone	5753	CHEBI:16827	HMDB0001547	C02140	FDB022684	MTBLC16827	food; homo sapiens; mus musculus	correlatively	mouse	fecal	control experiment	LC/MS analysis		polycystic ovary syndrome	DOID:11612
252	36814581	Lachnospiraceae bacterium	1898203	species				Cortisone	222786	CHEBI:16962	HMDB0002802	C00762	FDB023065	MTBLC16962	food; homo sapiens; mus musculus	correlatively	mouse	fecal	control experiment	LC/MS analysis		polycystic ovary syndrome	DOID:11612
252	36814581	Lachnospiraceae bacterium	1898203	species				Desoxycortone	6166	CHEBI:16973	HMDB0000016	C03205		MTBLC16973	homo sapiens; mus musculus	correlatively	mouse	fecal	control experiment	LC/MS analysis		polycystic ovary syndrome	DOID:11612
252	36814581	Lachnospiraceae bacterium	1898203	species				Hydrocortisone	5754	CHEBI:17650	HMDB0000063	C00735	FDB021888	MTBLC17650	food; homo sapiens; mus musculus	correlatively	mouse	fecal	control experiment	LC/MS analysis		polycystic ovary syndrome	DOID:11612
252	36814581	Lachnospiraceae bacterium	1898203	species				Menadione	4055	CHEBI:28869	HMDB0001892	C05377	FDB000953	MTBLC28869	food; homo sapiens	correlatively	mouse	fecal	control experiment	LC/MS analysis		polycystic ovary syndrome	DOID:11612
252	36814581	Lachnospiraceae bacterium	1898203	species				Tetrahydrocortisone	5866	CHEBI:9901		C05470	FDB022310		food	correlatively	mouse	fecal	control experiment	LC/MS analysis		polycystic ovary syndrome	DOID:11612
252	36814581	Lachnospiraceae bacterium	1898203	species				5'-Cytidylic acid	6131	CHEBI:17361	HMDB0000095	C00055		MTBLC17361	homo sapiens; mus musculus	correlatively	mouse	fecal	control experiment	LC/MS analysis		polycystic ovary syndrome	DOID:11612
252	36814581	Lachnospiraceae bacterium	1898203	species				L-Palmitoylcarnitine	11953816	CHEBI:17490	HMDB0000222	C02990	FDB021910	MTBLC17490	food; homo sapiens; mus musculus	correlatively	mouse	fecal	control experiment	LC/MS analysis		polycystic ovary syndrome	DOID:11612
252	36814581	Lachnospiraceae bacterium	1898203	species				Sphinganine	91486	CHEBI:16566	HMDB0000269	C00836	FDB021924	MTBLC16566	food; homo sapiens; mus musculus	correlatively	mouse	fecal	control experiment	LC/MS analysis		polycystic ovary syndrome	DOID:11612
252	36814581	Lachnospiraceae bacterium	1898203	species				Tyramine	5610	CHEBI:15760	HMDB0000306	C00483	FDB000433	MTBLC15760	food; homo sapiens; mus musculus	correlatively	mouse	fecal	control experiment	LC/MS analysis		polycystic ovary syndrome	DOID:11612
290	36389176	Lachnospiraceae bacterium	1898203	species				Arachidic Acid	10467	CHEBI:28822	HMDB0002212	C06425	FDB002927	MTBLC28822	food; homo sapiens; mus musculus	correlatively	mouse	fecal	Supplementation of metabolite, peason锟斤拷s correlation	LC/MS analysis	We explored the metabolic profile in the same samples from metagenomics analysis (six MHO mice and six lean controls). A total of 347 metabolites (with distinct IDs in the KEGG database and HMDB) were identified in both groups Among the 35 metabolites, all fatty acids (Dodecanedioic acid, Arachidic Acid, Mevalonic acid, Soyasaponin I, 2-Isopropylmalic acid, and Desoxycortone) were positively corr…	metabolically healthy obesity
58	30057174	Bacteroides sp.	29523	species				Propionate	104745	CHEBI:17272			FDB031132	MTBLC17272	food; homo sapiens; mus musculus	causally	mouse		in vivo infection experiment,control experiment	16S rRNA sequence	We demonstrate that commensal Bacteroides species limit S. Typhimurium infection in the distalgut. We find that Bacteroides spp. production of the short-chain fatty acid (SCFA) metabolic byproduct propionate directly inhibits S. Typhimurium growth in vitro by disrupting intracellular pH homeostasis and limits distal intestinal expansion and fecal shedding in vivo.	oral S. Typhimurium infection
96	23754166	Bacteroides sp. 45		species		Quercitrin	5280459	Hydroxyquercitrin	129887767							causally	human	fecal	in vitro bacterial culture		Ultra performance liquid chromatography/quadrupole-time-of-flight mass spectrometry (UPLC/Q-TOF MS) technique combined with MetabolynxTM software was used for analysis of the metabolites of quercitrin by the isolated human intestinal bacteria from the human feces. Four metabolites of quercitrin were detected and tentatively identified based on the characteristics of their protonated ions. The met…	healthy
96	23754166	Bacteroides sp. 45		species		Quercitrin	5280459	Quercetin	5280343	CHEBI:16243	HMDB0005794	C00389	FDB011904	MTBLC16243	food; homo sapiens	causally	human	fecal	in vitro bacterial culture		Ultra performance liquid chromatography/quadrupole-time-of-flight mass spectrometry (UPLC/Q-TOF MS) technique combined with MetabolynxTM software was used for analysis of the metabolites of quercitrin by the isolated human intestinal bacteria from the human feces. Four metabolites of quercitrin were detected and tentatively identified based on the characteristics of their protonated ions. The met…	healthy
96	23754166	Bacteroides sp. 45		species		Quercitrin	5280459	3,4-Dihydroxybenzoic acid	72	CHEBI:36062	HMDB0001856	C00230	FDB031135	MTBLC36062	food; homo sapiens	causally	human	fecal	in vitro bacterial culture		Ultra performance liquid chromatography/quadrupole-time-of-flight mass spectrometry (UPLC/Q-TOF MS) technique combined with MetabolynxTM software was used for analysis of the metabolites of quercitrin by the isolated human intestinal bacteria from the human feces. Four metabolites of quercitrin were detected and tentatively identified based on the characteristics of their protonated ions. The met…	healthy
108	16141538	Bacteroides sp. MANG	298389	species		Mangiferin	5281647	Aglycone	139597845	CHEBI:166892						causally	human	fecal	in vitro bacterial culture	16S rDNA sequence,HPLC analysis	The C-glucosyl bond of C-glucosides generally tolerates acid and enzymatic hydrolysis. Many C-glucosides are cleaved by human intestinal bacteria. We isolated the specific bacterium involved in the metabolism of mangiferin (2-b-D-glucopyranosyl-1,3,6,7-tetrahydroxyxanthone), C-glucosyl xanthone, from a mixture of human fecal bacteria. The anaerobic Bacteroides species named MANG, transformed mang…	healthy
108	16141538	Bacteroides sp. MANG	298389	species		Mangiferin	5281647	Norathyriol	5281656	CHEBI:7622	HMDB0255722	C10086	FDB030004	MTBLC7622	food	causally	human	fecal	in vitro bacterial culture	16S rDNA sequence,HPLC analysis	The C-glucosyl bond of C-glucosides generally tolerates acid and enzymatic hydrolysis. Many C-glucosides are cleaved by human intestinal bacteria. We isolated the specific bacterium involved in the metabolism of mangiferin (2-b-D-glucopyranosyl-1,3,6,7-tetrahydroxyxanthone), C-glucosyl xanthone, from a mixture of human fecal bacteria. The anaerobic Bacteroides species named MANG, transformed mang…	healthy
109	22583754	Bacteroides sp. 45		species		Rutin	5280805	Isoquercetin	5280804	CHEBI:68352	HMDB0037362	C05623	FDB016389	MTBLC68352	food	causally	human	fecal	in vitro bacterial culture		In this paper, rutin was metabolized by human intestinal bacteria and five isolated strains including Bacillus sp. 52, Bacteroides sp. 45, 42, 22 and Veillonella sp. 32, the metabolites were identified using ultra performance liquid chromatography/quadrupole-time-of-flight mass spectrometry (UPLC锟紺Q-TOF/MS). As a result, Bacillus sp. 52 and Bacteroides sp. 45 could metabolize rutin to quercetin 3…	healthy
109	22583754	Bacteroides sp. 45		species		Rutin	5280805	Leucocyanidin	71629	CHEBI:15758	HMDB0303660		FDB017699	MTBLC15758	food	causally	human	fecal	in vitro bacterial culture		In this paper, rutin was metabolized by human intestinal bacteria and five isolated strains including Bacillus sp. 52, Bacteroides sp. 45, 42, 22 and Veillonella sp. 32, the metabolites were identified using ultra performance liquid chromatography/quadrupole-time-of-flight mass spectrometry (UPLC锟紺Q-TOF/MS). As a result, Bacillus sp. 52 and Bacteroides sp. 45 could metabolize rutin to quercetin 3…	healthy
109	22583754	Bacteroides sp. 42		species		Rutin	5280805	Leucocyanidin	71629	CHEBI:15758	HMDB0303660		FDB017699	MTBLC15758	food	causally	human	fecal	in vitro bacterial culture		In this paper, rutin was metabolized by human intestinal bacteria and five isolated strains including Bacillus sp. 52, Bacteroides sp. 45, 42, 22 and Veillonella sp. 32, the metabolites were identified using ultra performance liquid chromatography/quadrupole-time-of-flight mass spectrometry (UPLC锟紺Q-TOF/MS). As a result, Bacillus sp. 52 and Bacteroides sp. 45 could metabolize rutin to quercetin 3…	healthy
109	22583754	Bacteroides sp. 22		species		Rutin	5280805	Isoquercetin	5280804	CHEBI:68352	HMDB0037362	C05623	FDB016389	MTBLC68352	food	causally	human	fecal	in vitro bacterial culture		In this paper, rutin was metabolized by human intestinal bacteria and five isolated strains including Bacillus sp. 52, Bacteroides sp. 45, 42, 22 and Veillonella sp. 32, the metabolites were identified using ultra performance liquid chromatography/quadrupole-time-of-flight mass spectrometry (UPLC锟紺Q-TOF/MS). As a result, Bacillus sp. 52 and Bacteroides sp. 45 could metabolize rutin to quercetin 3…	healthy
124	32014483	Parabacteroides sp. HGS0025	1078087	species				Butyrate	104775	CHEBI:17968				MTBLC17968	homo sapiens	correlatively	mouse		in vivo experiment		In addition, Parabacteroides_sp_HGS0025 positively correlated with butyrate, IgM, IL-10, and TNF-锟斤拷 products in intestine and mice blood, respectively.	healthy
