# Supplementary material for: Exploring the molecular intersection for hypertension, hyperlipidemia and their comorbid conditions through multi-omics approaches
Source: Front Cardiovasc Med. 2025 Oct 7;12:1593688. doi: 10.3389/fcvm.2025.1593688 (PMC12537794; doi:10.3389/fcvm.2025.1593688)
Supplement: Supplementary file 4 [file Table4.xlsx]

## Sheet: anova_power_result
Table S4. Statistical power and effect size analysis for pairwise and group comparisons
Power calculation of one-way ANOVA based on the average sample size across four groups
k	n_per_group	f	sig_level	power
4	18	0.5	0.05	0.947771
Note: This table presents the power calculation of a one-way analysis of variance (ANOVA) based on the average sample size f across four experimental groups. The effect size of differences among group means relative to the within-group standard deviation. The power indicates the probability of detecting a true effect at the specified significance level. Higher power values (typically ≥0.8) sugges…
Power analysis for pairwise comparisons assuming a mean difference of 0.8 standard deviations
Comparison	n1	n2	d	sig.level	power	alternative
CTRvsH	19	20	0.8	0.05	0.681538	two.sided
CTRvsHC	19	19	0.8	0.05	0.669898	two.sided
CTRvsHT	19	17	0.8	0.05	0.643664	two.sided
HCvsH	17	20	0.8	0.05	0.654762	two.sided
HTvsH	17	20	0.8	0.05	0.654762	two.sided
HTvsHC	17	19	0.8	0.05	0.643664	two.sided
Note: The power values were calculated based on the sample sizes of each group and an assumed effect size of Cohen’s d = 0.8. Power represents the probability of detecting a true difference between groups at a significance level of α = 0.05. Higher power values (typically ≥0.8) indicate a greater likelihood of identifying real differences.
